# Supplementary material for: Socioeconomic disparities in attention deficit hyperactivity disorder (ADHD) in Sweden: An intersectional ecological niches analysis of individual heterogeneity and discriminatory accuracy (IEN-AIHDA)
Source: PLoS One. 2023 Nov 20;18(11):e0294741. doi: 10.1371/journal.pone.0294741 (PMC10659213; doi:10.1371/journal.pone.0294741)
Supplement: S2 Table — Not ranked. (XLS) [file pone.0294741.s002.xls]

## Sheet: PR_AR
_t	Haz.	ratio	Std. err.	[99% conf.	interval]
group							Gender	Age	Income	COB	PR (99% CI)	AR (99% CI)
Male 5-9 Low Immigrant		4.8	0.86	3.03	7.6		Male	5-9	Low	Immigrant	4,8 (3,03-7,6)	1.73 (1.11-2.54)
Male 5-9 Low Swedish		4.28	0.39	3.39	5.4					Swedish	4,28 (3,39-5,4)	1.54 (1.43-1.65)
Male 5-9 Middle Immigrant		7.77	1.61	4.55	13.27				Midlle	Immigrant	7,77 (4,55-13,27)	2.79 (1.63-4.43)
Male 5-9 Middle Swedish		2.75	0.25	2.17	3.48					Swedish	2,75 (2,17-3,48)	0.99 (0.91-1.07)
Male 5-9 High Immigrant		6.51	1.44	3.68	11.51				High	Immigrant	6,51 (3,68-11,51)	2.34 (1.3-3.84)
Male 5-9 High Swedish		1.55	0.16	1.19	2.02					Swedish	1,55 (1,19-2,02)	0.56 (0.48-0.64)
Male 10-14 Low Immigrant		7.05	0.8	5.27	9.43			10-14	Low	Immigrant	7,05 (5,27-9,43)	2.54 (2.09-3.04)
Male 10-14 Low Swedish		11.74	1.03	9.37	14.72					Swedish	11,74 (9,37-14,72)	4.22 (4.06-4.38)
Male 10-14 Middle Immigrant		17.18	2.15	12.44	23.73				Midlle	Immigrant	17,18 (12,44-23,73)	6.18 (4.86-7.71)
Male 10-14 Middle Swedish		7.71	0.69	6.13	9.7					Swedish	7,71 (6,13-9,7)	2.77 (2.63-2.93)
Male 10-14 High Immigrant		14.01	2.04	9.63	20.38				High	Immigrant	14,01 (9,63-20,38)	5.04 (3.67-6.71)
Male 10-14 High Swedish		3.95	0.38	3.09	5.07					Swedish	3,95 (3,09-5,07)	1.42 (1.27-1.58)
Male 15-19 Low Immigrant		5.51	0.59	4.19	7.25			15-19	Low	Immigrant	5,51 (4,19-7,25)	1.98 (1.68-2.32)
Male 15-19 Low Swedish		10.91	0.95	8.71	13.66					Swedish	10,91 (8,71-13,66)	3.92 (3.8-4.05)
Male 15-19 Middle Immigrant		15.55	1.9	11.35	21.3				Midlle	Immigrant	15,55 (11,35-21,3)	5.59 (4.45-6.91)
Male 15-19 Middle Swedish		6.89	0.61	5.48	8.67					Swedish	6,89 (5,48-8,67)	2.48 (2.35-2.61)
Male 15-19 High Immigrant		15.62	2.28	10.72	22.76				High	Immigrant	15,62 (10,72-22,76)	5.62 (4.09-7.48)
Male 15-19 High Swedish		3.72	0.36	2.89	4.77					Swedish	3,72 (2,89-4,77)	1.34 (1.19-1.5)
Male 20-24 Low Immigrant		3.21	0.35	2.43	4.23			20-24	Low	Immigrant	3,21 (2,43-4,23)	1.15 (0.97-1.36)
Male 20-24 Low Swedish		6.81	0.6	5.43	8.55					Swedish	6,81 (5,43-8,55)	2.45 (2.34-2.56)
Male 20-24 Middle Immigrant		6.89	0.88	4.95	9.58				Midlle	Immigrant	6,89 (4,95-9,58)	2.48 (1.92-3.14)
Male 20-24 Middle Swedish		3.09	0.28	2.44	3.9					Swedish	3,09 (2,44-3,9)	1.11 (1.03-1.19)
Male 20-24 High Immigrant		9.07	1.59	5.78	14.25				High	Immigrant	9,07 (5,78-14,25)	3.26 (2.13-4.74)
Male 20-24 High Swedish		2.13	0.23	1.62	2.81					Swedish	2,13 (1,62-2,81)	0.77 (0.65-0.9)
Male 25-29 Low Immigrant		2.43	0.28	1.81	3.27			25-29	Low	Immigrant	2,43 (1,81-3,27)	0.87 (0.71-1.06)
Male 25-29 Low Swedish		6.95	0.63	5.51	8.76					Swedish	6,95 (5,51-8,76)	2.5 (2.34-2.66)
Male 25-29 Middle Immigrant		1.82	0.28	1.23	2.69				Midlle	Immigrant	1,82 (1,23-2,69)	0.65 (0.46-0.9)
Male 25-29 Middle Swedish		1.94	0.18	1.53	2.47					Swedish	1,94 (1,53-2,47)	0.7 (0.64-0.77)
Male 25-29 High Immigrant		2.34	0.55	1.28	4.29				High	Immigrant	2,34 (1,28-4,29)	0.84 (0.44-1.44)
Male 25-29 High Swedish		0.95	0.11	0.71	1.27					Swedish	0,95 (0,71-1,27)	0.34 (0.28-0.41)
Male 30-39 Low Immigrant		1.48	0.16	1.11	1.97			30-39	Low	Immigrant	1,48 (1,11-1,97)	0.53 (0.44-0.64)
Male 30-39 Low Swedish		6.84	0.61	5.42	8.62					Swedish	6,84 (5,42-8,62)	2.46 (2.31-2.62)
Male 30-39 Middle Immigrant		1.18	0.15	0.84	1.65				Midlle	Immigrant	1,18 (0,84-1,65)	0.42 (0.32-0.54)
Male 30-39 Middle Swedish		2.22	0.2	1.76	2.81					Swedish	2,22 (1,76-2,81)	0.8 (0.75-0.86)
Male 30-39 High Immigrant		0.87	0.15	0.56	1.35				High	Immigrant	0,87 (0,56-1,35)	0.31 (0.21-0.45)
Male 30-39 High Swedish		0.54	0.05	0.42	0.69					Swedish	0,54 (0,42-0,69)	0.19 (0.17-0.22)
Male 40-49 Low Immigrant		0.94	0.11	0.7	1.27			40-49	Low	Immigrant	0,94 (0,7-1,27)	0.34 (0.27-0.41)
Male 40-49 Low Swedish		3.06	0.28	2.42	3.86					Swedish	3,06 (2,42-3,86)	1.1 (1.02-1.18)
Male 40-49 Middle Immigrant		1.02	0.13	0.73	1.43				Midlle	Immigrant	1,02 (0,73-1,43)	0.37 (0.28-0.47)
Male 40-49 Middle Swedish		1.55	0.14	1.22	1.96					Swedish	1,55 (1,22-1,96)	0.56 (0.51-0.6)
Male 40-49 High Immigrant		0.5	0.09	0.31	0.82				High	Immigrant	0,5 (0,31-0,82)	0.18 (0.11-0.27)
Male 40-49 High Swedish		0.44	0.04	0.34	0.57					Swedish	0,44 (0,34-0,57)	0.16 (0.14-0.18)
Male 50-59 Low Immigrant		0.51	0.07	0.35	0.75			50-59	Low	Immigrant	0,51 (0,35-0,75)	0.18 (0.13-0.25)
Male 50-59 Low Swedish		1.56	0.15	1.21	2.01					Swedish	1,56 (1,21-2,01)	0.56 (0.5-0.63)
Male 50-59 Middle Immigrant		0.53	0.09	0.34	0.82				Midlle	Immigrant	0,53 (0,34-0,82)	0.19 (0.13-0.27)
Male 50-59 Middle Swedish		0.81	0.08	0.63	1.04					Swedish	0,81 (0,63-1,04)	0.29 (0.26-0.33)
Male 50-59 High Immigrant		0.24	0.06	0.13	0.46				High	Immigrant	0,24 (0,13-0,46)	0.09 (0.04-0.15)
Male 50-59 High Swedish		0.24	0.03	0.18	0.32					Swedish	0,24 (0,18-0,32)	0.09 (0.07-0.1)
Female 5-9 Low Immigrant		0.69	0.29	0.24	2.03		Female	5-9	Low	Immigrant	0,69 (0,24-2,03)	0.25 (0.06-0.65)
Female 5-9 Low Swedish		1.32	0.13	1.02	1.71					Swedish	1,32 (1,02-1,71)	0.48 (0.42-0.54)
Female 5-9 Middle Immigrant		1.77	0.61	0.73	4.3				Midlle	Immigrant	1,77 (0,73-4,3)	0.64 (0.22-1.41)
Female 5-9 Middle Swedish		0.82	0.09	0.63	1.08					Swedish	0,82 (0,63-1,08)	0.3 (0.25-0.35)
Female 5-9 High Immigrant		1.26	0.49	0.46	3.41				High	Immigrant	1,26 (0,46-3,41)	0.45 (0.13-1.1)
Female 5-9 High Swedish		0.37	0.05	0.26	0.54					Swedish	0,37 (0,26-0,54)	0.13 (0.1-0.18)
Female 10-14 Low Immigrant		1.76	0.3	1.13	2.73			10-14	Low	Immigrant	1,76 (1,13-2,73)	0.63 (0.42-0.91)
Female 10-14 Low Swedish		3.61	0.33	2.85	4.56					Swedish	3,61 (2,85-4,56)	1.3 (1.21-1.39)
Female 10-14 Middle Immigrant		6.28	1.08	4.03	9.79				Midlle	Immigrant	6,28 (4,03-9,79)	2.26 (1.49-3.26)
Female 10-14 Middle Swedish		2.08	0.2	1.63	2.67					Swedish	2,08 (1,63-2,67)	0.75 (0.67-0.83)
Female 10-14 High Immigrant		2.84	0.75	1.44	5.61				High	Immigrant	2,84 (1,44-5,61)	1.02 (0.48-1.87)
Female 10-14 High Native		1		1	1					Swedish	Reference	0.36 (0.28-0.45)
Female 15-19 Low Immigrant		2.42	0.31	1.73	3.38			15-19	Low	Immigrant	2,42 (1,73-3,38)	0.87 (0.67-1.11)
Female 15-19 Low Swedish		5.49	0.49	4.37	6.9					Swedish	5,49 (4,37-6,9)	1.97 (1.88-2.07)
Female 15-19 Middle Immigrant		7.35	1.13	4.95	10.92				Midlle	Immigrant	7,35 (4,95-10,92)	2.64 (1.87-3.62)
Female 15-19 Middle Swedish		3.14	0.29	2.48	3.98					Swedish	3,14 (2,48-3,98)	1.13 (1.04-1.22)
Female 15-19 High Immigrant		8.83	1.61	5.52	14.1				High	Immigrant	8,83 (5,52-14,1)	3.17 (2.03-4.7)
Female 15-19 High Swedish		1.82	0.2	1.38	2.41					Swedish	1,82 (1,38-2,41)	0.65 (0.55-0.77)
Female 20-24 Low Immigrant		1.91	0.23	1.4	2.61			20-24	Low	Immigrant	1,91 (1,4-2,61)	0.69 (0.55-0.85)
Female 20-24 Low Swedish		4.37	0.39	3.48	5.5					Swedish	4,37 (3,48-5,5)	1.57 (1.49-1.66)
Female 20-24 Middle Immigrant		3.25	0.56	2.1	5.05				Midlle	Immigrant	3,25 (2,1-5,05)	1.17 (0.77-1.69)
Female 20-24 Middle Swedish		1.91	0.18	1.49	2.44					Swedish	1,91 (1,49-2,44)	0.69 (0.62-0.76)
Female 20-24 High Immigrant		6.95	1.44	4.07	11.86				High	Immigrant	6,95 (4,07-11,86)	2.5 (1.46-3.96)
Female 20-24 High Swedish		1.46	0.18	1.07	2.01					Swedish	1,46 (1,07-2,01)	0.53 (0.42-0.66)
Female 25-29 Low Immigrant		1.21	0.16	0.86	1.7			25-29	Low	Immigrant	1,21 (0,86-1,7)	0.43 (0.33-0.56)
Female 25-29 Low Swedish		4.35	0.4	3.44	5.5					Swedish	4,35 (3,44-5,5)	1.56 (1.45-1.68)
Female 25-29 Middle Immigrant		1.22	0.22	0.77	1.93				Midlle	Immigrant	1,22 (0,77-1,93)	0.44 (0.28-0.65)
Female 25-29 Middle Swedish		1.18	0.12	0.92	1.52					Swedish	1,18 (0,92-1,52)	0.42 (0.37-0.48)
Female 25-29 High Immigrant		0.91	0.38	0.31	2.67				High	Immigrant	0,91 (0,31-2,67)	0.33 (0.08-0.85)
Female 25-29 High Swedish		0.67	0.1	0.46	0.97					Swedish	0,67 (0,46-0,97)	0.24 (0.17-0.32)
Female 30-39 Low Immigrant		1.03	0.12	0.77	1.38			30-39	Low	Immigrant	1,03 (0,77-1,38)	0.37 (0.3-0.45)
Female 30-39 Low Swedish		4.36	0.39	3.46	5.5					Swedish	4,36 (3,46-5,5)	1.57 (1.47-1.67)
Female 30-39 Middle Immigrant		1.02	0.14	0.72	1.44				Midlle	Immigrant	1,02 (0,72-1,44)	0.37 (0.28-0.47)
Female 30-39 Middle Swedish		1.29	0.12	1.02	1.64					Swedish	1,29 (1,02-1,64)	0.46 (0.43-0.5)
Female 30-39 High Immigrant		0.65	0.13	0.39	1.08				High	Immigrant	0,65 (0,39-1,08)	0.23 (0.14-0.36)
Female 30-39 High Swedish		0.33	0.04	0.25	0.45					Swedish	0,33 (0,25-0,45)	0.12 (0.1-0.14)
Female 40-49 Low Immigrant		0.62	0.08	0.45	0.84			40-49	Low	Immigrant	0,62 (0,45-0,84)	0.22 (0.17-0.28)
Female 40-49 Low Swedish		2.25	0.2	1.78	2.84					Swedish	2,25 (1,78-2,84)	0.81 (0.75-0.87)
Female 40-49 Middle Immigrant		0.64	0.1	0.43	0.95				Midlle	Immigrant	0,64 (0,43-0,95)	0.23 (0.16-0.32)
Female 40-49 Middle Swedish		1.01	0.09	0.79	1.28					Swedish	1,01 (0,79-1,28)	0.36 (0.33-0.4)
Female 40-49 High Immigrant		0.49	0.1	0.29	0.83				High	Immigrant	0,49 (0,29-0,83)	0.18 (0.1-0.28)
Female 40-49 High Swedish		0.36	0.04	0.27	0.48					Swedish	0,36 (0,27-0,48)	0.13 (0.11-0.15)
Female 50-59 Low Immigrant		0.35	0.06	0.23	0.54			50-59	Low	Immigrant	0,35 (0,23-0,54)	0.13 (0.08-0.18)
Female 50-59 Low Swedish		1.22	0.12	0.94	1.58					Swedish	1,22 (0,94-1,58)	0.44 (0.38-0.5)
Female 50-59 Middle Immigrant		0.32	0.06	0.2	0.53				Midlle	Immigrant	0,32 (0,2-0,53)	0.12 (0.07-0.18)
Female 50-59 Middle Swedish		0.57	0.06	0.44	0.74					Swedish	0,57 (0,44-0,74)	0.21 (0.18-0.24)
Female 50-59 High Immigrant		0.09	0.03	0.03	0.22				High	Immigrant	0,09 (0,03-0,22)	0.03 (0.01-0.07)
Female 50-59 High Swedish		0.15	0.02	0.11	0.21					Swedish	0,15 (0,11-0,21)	0.05 (0.04-0.07)
