# Supplementary material for: Socioeconomic disparities in attention deficit hyperactivity disorder (ADHD) in Sweden: An intersectional ecological niches analysis of individual heterogeneity and discriminatory accuracy (IEN-AIHDA)
Source: PLoS One. 2023 Nov 20;18(11):e0294741. doi: 10.1371/journal.pone.0294741 (PMC10659213; doi:10.1371/journal.pone.0294741)
Supplement: S1 File — (DO) [file pone.0294741.s004.do]

use datasetADHD, clear


*************
***table 1***
*************

gen time=1
tab adhd
tab age adhd, row 
tab gender adhd, row 
tab Swedish adhd, row 
tab income  adhd, row 


*************
***table 2***
*************


stset time, failure (adhd) 

*model 1
stcox ib1.age, level(99) nopvalues cformat(%9.2f)
predict prediction_model1

*model 2
stcox ib2.gender, level(99) nopvalues cformat(%9.2f)
predict prediction_model2

*model 3
stcox ib3.income, level(99) nopvalues cformat(%9.2f)
predict prediction_model3

*model 4
stcox ib1.Swedish, level(99) nopvalues cformat(%9.2f)
predict prediction_model4


*model 5
stcox ib1.age ib2.gender ib3.income ib1.Swedish, level(99) nopvalues cformat(%9.2f)
predict prediction_model5

*model 6
stcox ib60.group, level(99) nopvalues cformat(%9.2f)
predict prediction_model6


*ROC curves

roccomp adhd prediction*


*************
***table 3***
*************


*Absolute risks


use datasetADHD, clear

statsby, by (group): ci proportions adhd , level(99)


*Prevalence ratios


use datasetADHD, clear

logistic adhd ib60.group, level(99) nopvalues cformat(%9.2f)

etable, cstat(_r_b) cstat (_r_ci) 
